# Supplementary material for: Characterizing Hox genes in mayflies (Ephemeroptera), with Hexagenia limbata as a new mayfly model
Source: EvoDevo. 2022 Jul 27;13:15. doi: 10.1186/s13227-022-00200-w (PMC9331126; doi:10.1186/s13227-022-00200-w)
Supplement: Supplementary file 3 — Additional file 3. Contains all identified mayfly Hox protein sequences in FASTA format. [file 13227_2022_200_MOESM3_ESM.txt]

>UJD73453.1 labial, partial [Hexagenia limbata]
IYHHHHHVHHGAYNADMGHQHPPVPPPVVHQPPAVASSHHQHSYYPMEFSAGESPPSSHYSYNPNTEADREDIISDNGLSYTNLDYGYVTQYGGHQYQQEPQTQQQQTAYYEYTRDYAPAELSCQTPGYAQQTSQHQTQHRVPHHQTTQHPQQQQQQQQPTVPTYKWMQVKRNVPKPAPKPSEYYPGSPSMVPVSSPLQVGLPGGGGLSPLGASGLHQGHQLHPGAGGAAALAAAAGAGRTNFTNKQLTELEKEFHFNKYLTRARRIEIASALQLNETQVKIWFQNRRMKQKKRMKEGLIPPEPLQVAGGATSPTSSSSNSPTSAGLQQPHTGHHHHADSSPSPSCAGDMQRA
>UJD73454.1 proboscopedia [Hexagenia limbata]
MRGKICNSEHRKESILHNQLATVQKKEEQIYNYALNVATAVDNCWLQGVGTMDHQVPTPCESGFINSQPSMAEFMTALPPHLTDQGMRGTPVAGDRSPGDSPVSATGGGTGGFPVLGVEPSPGVGDRVLLGGQNQTQSGQGVNVPEYPWMKEKKTTRKSNAQENGMPRRLRTAYTNTQLLELEKEFHFNKYLCRPRRIEIAASLDLTERQVKVWFQNRRMKHKRQTMGKGDDEKEGGGKGKDGKGSLLDDKKSCQNCELPGGPLTAGNNNSSSAKNNNSTSGFSSSSSTSSSFKEEDSRSRESGVLTPGVKIPTGVIAGEIKLEMKTSPSDTSPKTPPTSNPELDSTPIITTSLNSNTIPTTTTPPQPSPASITGGYRHTSPTLTPTSVPPVVTTTPRSRQTATGFKSTTQYSEYRNPRAEYTARYVQQRNNAAAAATMFPPSSAQSRQYHGNSQCPIDYPSTRNNLRINGIHTPVTTPRTQQNRNNYYHSAAGYNSYYQGNTTGGEQHSYPQYTQQQQQQQVRTYQQYGGQEMGPPTGQHEAYQTAAAGYYNPGGYSAGYTEEGTHHHHHHHSEQYHYEQQGYHHAAEYGSSQASHPTGKQAYYHGTDVHSASTAVMQGGEASNIPNHYVSSPDPFPAAVSGGSASAIAVATVSATPAVHGATSATGTTAEFASGNTNFNNFYNEQSTSVSNPPITASENSNSSSDFNFLSNLANDFAPEYYQLS
>UJD73455.1 deformed, partial [Hexagenia limbata]
VVSVSNGGSLDRLSPPPPESPSTTVDQHSNLGDYVGDESGPDEDEDDSGSDQGSDRVIYPWMRKIHVAGVGECPTSMANGSFQPGMEPKRQRTAYTRHQILELEKEFHFNRYLTRRRRIEIAHSLCLSERQIKIWFQNRRMKWKKDNKLPNTKNVRRKTNPAGVTTTKPRGKSRAAANRNNNNNNSNNIENTSLGTNGPLSQLGSMHQGLQESTGTPPPLHLSPASLSQQLTPLTPQTCGPNHPPPPMKSDYGLTAL
>UJD73456.1 sex combs reduced [Hexagenia limbata]
MEPLVNITDTMSSYPFVNSLASCYNGPGPRSQGGHQDTIAAVAAVHAAANNSAAADYYNANNYPANCYSPQVSPHYGPYAPAATPQSHHNLTQGGNASDYNPTHQHAVAAAAAAHQRLQSATSLNNTSPGAPTPPSATPVSSCKYADSTASSPQDLSTSSGNTPAPQQSRSPAEAVNTVSTGPQNQATTPSSNTAAGNTSANANPSQQSSSSSTGSSNNSSGTSGKGGTSGNPPQIYPWMKRVHLGQSTVNANGETKRQRTSYTRYQTLELEKEFHFNRYLTRRRRIEIAHALCLTERQIKIWFQNRRMKWKKEHKMANMHLASLQDEAMCYQMGPSMHRGLYACGGPYG
>UJD73457.1 antennapedia [Hexagenia limbata]
MSSYFANAYIPDLRNGTPEHYAATAHQGAQVNTDPSCDPSMRQGIPHHYGGPPAAGQPPPGMPYPRFPPYDRLDIRTVNAAGYYGTQTGQNGGTQNGIMVDNGGYRTNSPTMGNAHMGPAQQNVVPPVQYSSCKLQAASVGQNLMPPESPPSHHQHPQQPPTHHMNHQHQNHLQMYNSPQQQPPQQQVPPQHHVQVPPPHQQAPPPHQNPNQGPPPQQQTPPQQNNNPSAPLPSPLYPWMRSQFERKRGRQTYTRYQTLELEKEFHFNRYLTRRRRIEIAHALCLTERQIKIWFQNRRMKWKKENKTKTESGSGDGMQGSDPGSPPQ
>UJD73458.1 ultrabithorax [Hexagenia limbata]
MNSYFEQTGFYGSQSTAEQPYRFPLGLGVGMSPYAQHHHQSRPPQDSPYDATAAAAAAAAAAAASCKLYSSQMTADSYKLDCTTKNSASNNNTSNSNEHHSNGYSSVSAAAALAAATASNKSDIASWQNAASSGGGVPVRPAACTPDGAVSRYSGTGNGSLSGADPSVTTSPSSAVAAAHARSLGGSWNTCSLNTSAAAVQQQAVQQPANHTFYPWMAIAGANGLRRRGRQTYTRYQTLELEKEFHTNHYLTRRRRIEMAHALCLTERQIKIWFQNRRMKLKKEIQAIKELNEQEKQAQAQKAAAAAAAAQASQGGQD
>Gene.14755 Hexagenia limbata alternative ubx
MNSYFEQTGFYGSQSTAEQPYRFPLGLGVGMSPYAQHHHQSRPPQDSPYDATAAAAAAAAAAAASCKLYSSQMTADSYKLDCTTKNSASNNNTSNSNEHHSNGYSSVSAAAALAAATASNKSDIASWQNAASSGGGVPVRPAACTPDGAVSRYSGTGNGSLSGADPSVTTSPSSAVAAAHARSLGGSWNTCSLNTSAAAVQQQAVQQPANHTFYPWMAIAGANGLRRRGRQTYTRYQTLELEKEFHTNHYLTRRRRIEMAHALCLTERQIKIWFQNRRMKLKKEIQAIKELNEQEKQAQARKAAAAAAAAQASQGGQD
>UJD73459.1 abdominal-A [Hexagenia limbata]
MTSKFIDSMLPKYQSETASSVVNYSQSAAAQHHARMYPYVSMGTPHQQAAAAAAFGAAAAASSTMVPFSSSLAAAAASAGDAGDKSCRYSNPATGLSADSMVNYTLSHAAAAQNGASTTSTMAAAAQFYHQAAAASDPSNPLTSCSQTPGQPIPDIPRYPWMSITDWMSPFDRVVCDMSFVTGPNGCPRRRGRQTYTRFQTLELEKEFHFNHYLTRRRRIEIAHALCLTERQIKIWFQNRRMKLKKELRAVKEINEQARREREEQERLKQQQQQQQDKAAKQHAEQLQQATKLAMDKALIGGDLIKGKYIDCI
>Gene.4959 Hexagenia limbata abdA grouping
MTSKFIDSMLPKYQSETASSVVNYSQSAAAQHHARMYPYVSMGTPHQQAAAAAAFGAAAAASSTMVPFSSSLAAAAASAGDAGDKSCRYSNPATGLSADSMVNYTLSHAAAAQNGASTTSTMAAAAQFYHQAAAASDPSNPLTSCSQTPGQPIPDIPRYPWMSITDSLFGSLDWMSPFDRVVCDMSFVTGPNGCPRRRGRQTYTRFQTLELEKEFHFNHYLTRRRRIEIAHALCLTERQIKIWFQNRRMKLKKELRAVKEINEQARREREE
>UJD73460.1 abdominal-B, partial [Hexagenia limbata]
PACLHPPLPSTIPGSNTPPVSPCSTSARGLLLLQSNSSYYTSTSIHNNNNNLSTSSSPLSNNSGVVHAAPPSPNTDATPSAGYDTWNNHHPPPPSSSSIIAPQSSCTPKSPVCHSPPNNLTSQTINTVISTSPPTHHPPPGGGGGELLTNVVSNVYHDPHHQHQQQQQHVPNSPSSCTPMDTNNTAATTFNNTSWWGMMNGGIYDDNPVAPTTITTTSSSSVVAREPISSSAVASTTSTPSTPTTSSTPSSSSSGPLHIPAKRVAATSLSAYSSTDCSSAIETASTNSSAGPGVIRHSHHGTQPWNYNPADTNHAAATAAAAFEPPQYGPAGLCTRDGMTPTYYNLSTDGRSTADSRKAAAVSAALSFWGPQEYKYAPGSSAAGMGAAESCQPFGSQSWCNYTHYAGRVPPHHHVEHQPPVPYLQAAAAAAAAAEDRGRAAAMESAGFPHDSYGLRNYSSSDAVPSTPYPPPPGSLASNPLEWTGNVTVRKKRKPYSKFQTLELEKEFLFNAYVSKQKRWELARNLNLTERQVKIWFQNRRMKNKKNSQRQSAQQANSSTGAGGHHGHAGHSSHSGGKQ
>KAF4518711.1 Putative lab Ephemera danica
MNVGMYGMVQSSSEHYSGAGHHHHHHHVHHGATYEMGQHPPAPPPPHQHATVQTSHQHYYPMEYPAGESSPPTHFPSYGADDREDIISDNGLSYTNLDYGYAAQYGQYQQDPQQQQTTYYEYAREYTPADLCTQGGYTHQQTQQQTQHRVSHHQTHSQQQQQQQQQQQPQQPAVPTYKWMQVKRNVPKPAPKPSEYYPGSPASMVPVSNSLQGGLPGGGGLSPLGLHQNHQLGVGGAAALAAAAGAGRTNFTNKQLTELEKEFHFNKYLTRARRIEIASALQLNETQVKIWFQNRRMKQKKRMKEGLIPPEQLQVVGGATSPTSSSSNSPTAGLQQSHASHPSPPPSCDMQRA
>KAF4522773.1 Putative pb Ephemera danica
MPRRLRTAYTNTQLLELEKEFHFNKYLCRPRRIEIAASLDLTERQVKVWFQNRRMKHKRQTMGKGEGDEKEGGGGKSKDGKSSLLDDKKSCQNCELPGGPLTAGNNNSSSAKNNNSTSGFSSSSSTSSSFKEEDSRSRESGVLTPGIKISSGSSEIKLEMKTSPSDTSPKTPPPSNPDLDAVPITTSLSSITPTTTPPQPSPAGAYRHTSPLTSPSLTPSAVPAVTVTTPRRQTAAGFKSTTQYTEYRNPRAEYTARYVQQRNNAAAAAAAMFPPTSAQTRGQYPTQCPIDYPSTRSNLRINGIHTPVTTPRTQQNRNNYYHSAAGYNSYYQQTNTTSGDPHTSYPQYSQQQQQQHVRGYQQQYNSQEMGPPTGQHESYQTAAGYYNPASYAAGYTEEGSHHQHHHHSEQYHYEQQGYHHAAEYGSSQASHPTGKQAYYGSDVHTAGGVMQGGEASNIPNHYVSSPDPFPATSAGTHASAIAVATVSATPATHGATSGNTAEFATAGTATNFNNFYEQNTSVSNPPITASENSNSSSDFNFLSNLANDFAPEYYQLS
>KAF4522771.1 Putative zen Ephemera danica
MACCTTTTPSPSTTTVTAEEKEDTVTTPPESQHSVTTVQQVDITDLSHSTAANMFTSMGDSSFYNNYLPPQQQVEFYNNPNTVVPWEQYTVDYDPRLDFSAQPAGYEYHQQQPQMDVKPDVHQLMMHSSPGSSSYCSASPELQMHPSTIEASPPAYPQQLGLPDTLTVSKKFFATFLEVATNEVQQPFYVNPFALPAYLYRADSTTTPYPCGPHGINNNSPRPVQQAKRARTAYTSAQLVELEKEFSMNRYLCRPRRIELATSLCLSERQIKIWYQNRRMKLKKEQRLKQQEETKSTASASPPHSSPASTPPAKMQSPVSCESELSPISPPQQQQYQISAPLPIQNFESWFDFRAPPPPYESTLMAQNQLWQPQLDVANDAFNSAAPFNVQ
>KAF4522770.1 Putative dfd Ephemera danica
MFSYLSVYTHGPPRINFSSCLLQSRFICRVSFIKQSSYYSYLIILTTWFFFLFCVFTANGSFQPGMEPKRQRTAYTRHQILELEKEFHFNRYLTRRRRIEIAHSLCLSERQIKIWFQNRRMKWKKDNKLPNTKNVRRKTNPAGVTTTKSRGKSRAAANRNNNNNSSNIENSSLGTNGPLSQLGNMHQGLQESTGTPPPGLHMSPASLSQQLTPLTPQTCGPNHPPPPMKSDYGLTAL
>KAF4518724.1 Putative scr Ephemera danica
MVGARKCRADIMAVKPRTVNANGETKRQRTSYTRYQTLELEKEFHFNRYLTRRRRIEIAHALCLTERQIKIWFQNRRMKWKKEHKMANMHLASLQDEAMCYQMGPSMHRGLYACGGPYG
>KAF4518722.1 Putative ftz Ephemera danica
MQTESDVTKTPPPSTAYYPWMKSYTDSGQRSKRTRQTYTRHQTLELEKEFHFNRYLTRRRRIEIAHTLSLTERQIKIWFQNRRMKAKKDIKFTPTESAVGSIDLNSRMVPELPSTAKLVPHFGGL
>KAF4518721.1 Putative antp Ephemera danica
MSSYFANAYIPDLRNGTPDHYAATAHQGAQVNTDPSCDPSMRQGIPHHYGGPPAAGQPPPGMPYPRFPPYDRLDIRTVNAAGYYGTQTGQNGGTQNGIMVDNGGYRTNSPTMGNAHMGPAQQVNPPVQYSSCKLQAASVGQNLMPPESPPSHHHPQQAPPPPTHHMNHQHQNHLQMYNGPQQQQAPPQQQVPPQHHVQVPPPHQAPPPHQNPNQGPPPQQQTPPQQNNNPSAPLPSPLYPWMRSQFERKRGRQTYTRYQTLELEKEFHFNRYLTRRRRIEIAHALCLTERQIKIWFQNRRMKWKKENKTRTESGSGDGLQGSDAGSPPPQ
>KAF4518720.1 Putative ubx Ephemera danica
MECVAHGDEQGANGLRRRGRQTYTRYQTLELEKEFHTNHYLTRRRRIEMAHALCLTERQIKIWFQNRRMKLKKEIQAIKELNEQEKQAQAQKAAAAAAAAQASQGGQD
>KAF4518716.1 Putative abda Ephemera danica
MTDTLGFQYFALTCQFNFFYQSGGKQNKKQQSMEDGPNGCPRRRGRQTYTRFQTLELEKEFHFNHYLTRRRRIEIAHALCLTERQIKIWFQNRRMKLKKELRAVKEINEQARRERDEQERLKQQQQQQQDKAAKQHAEQLQQATKLAMDKALIGGDLIKGKYIDCI
>KAF4518714.1 Putative abdb Ephemera danica
MLQSNSYYTSTPLHNNNNLSTSSSPLSNNSGIVHAAPPSPCNTDAPSTGYDTWNNHPAPPSVAAPPPCTPKSPCNSPPNLTSQTINTVISTSPPTHHPPPGGGGGELLNVVANVYDTHPQQQHQQHHVPNSPSSCTPMDGSTVASSFSNTPVTWWGMMNGGIYDDNPAPTTTSSSSVVAASREPISSSTVAASTTSTPSTPTTSSTSSSSANSGPLHIPAKRASATSLSAYSSPADCGSAIENASTNSTAAGPGVIRHSHHGTQPWNYNPADTNHAAATAAAAFEPPQYGPAGLCSRDGMTPTYYNLSTDGRSAADSRKAAAVSAALSFWGPNEYKYAPGSSAASMGASESCQPFGTQSWCNYSPYAGRVPPHHHVEHQPPVPYLQAAAAAAAAAEDRGRAAAMESAGFPHDSYGLRNYASSDAVPSTPYPPPPGSLASTNPLEWTGNVTVRKKRKPYSKFQTLELEKEFLFNAYVSKQKRWELARNLNLTERQVKIWFQNRRMKNKKNSQRQSAQQTSSSGGGHHGHTGHSSHSGGKQ
>CAB3369110.1 Putative lab Cloeon dipterum
MMYGMVSDYSSYEGPQQPPQFFPQPAPQQHQASYHQENFYYSTAAAAPAEAAAAAECNIITTETGLSYTNLDCYATGGQGGHPGSHHHHNQYYPADYYPTTEYYNQQQHHQTQQPQPPEYQQRQLHHNHLQQNHSQQAAVPTYKWMQVKRNVPKPASKATVELFQQHHQSTSLPIGPSAMAGSGPLGPLSSLGPVLSGAAALAAGAGRTNFTNKQLTELEKEFHFNRYLTRARRIEIASALQLNETQVKIWFQNRRMKQKKRAKEGLIPPESVATSLPSSSSSNSPNNQSGALPPHEDSPSAP
>CAB3369103.1 Putative pb Cloeon dipterum
MPALPCEPKSTGVGQKAAKRRPGPQLLLEADHVGMRPAARALCGAPNVKVSGKLNERAPLREDYLQAVAAAVDNCWGPLGAAMDHCNETGFINSEPSMAEYISRIPDPRESQSPFLEVATAHADGRGLMQQTAAVSAASVPEYPWMKEKKTSRKNSTPENGLPRRLRTAYTNTQLLELEKEFHFNKYLCRPRRIEIAASLDLTERQVKVWFQNRRMKHKRQTVGKGEDDKESSKEKAKEDKKSCQNCELPGGPLTSGNNNNNSAKNNNSSNTFSSSSSTSSSFKEEDSQSRESGVLTPSIKMADVIKMEVKHSPIDASPKTPPVEALAEPSLGSLTPSTSSPPHPSPAAYRHPSPSPAALQATPAPTVAVGVRRNFKNTPYRTDYPSRAYTASQGRFPGQPTQIRHQYTSSSIQNDYRRTNGLHNPVTTPRTQQMQSSNRYYQGYNFYYQPQQQQQQQQDGTATYYTQAQLQQQQQQQQQHQRTYQAQYEEGYHNQQQVQGNGPYYNPNSGYYAQHQQQQQPQVSGEAIGQFYDNAGNYNAHHQQQYQKGSTYYSAADLMQGGEASNSHYVSSPDTFPAAATATAVSTSLQPQQQQLPAQATEHAQNFVQFPAATNAFYEQAGASTSTNPPVVAAPAVAASSNSMASENSNSSSEFNFFSTLANDFAPEYYQLS
>CAB3369102.1 Cloeon dipterum 10066 Pb grouping
MPALPCEPKSTGVGQKAAKRRPGPQLLLEADHVGMRPAARALCGAPNVKVSGKLNERAPLREDYLQAVAAAVDNCWGPLGAAMDHCNETGFINSEPSMAEYISRIPDPRESQSPFLEVATAHADGRGLMQQTAAVSAASVPEYPWMKEKKTSRKNSTPELRGIFMDSEAENEPGDHGRGSTGRTNRHKNGLPRRLRTAYTNTQLLELEKEFHFNKYLCRPRRIEIAASLDLTERQVKVWFQNRRMKHKRQTVGKGEDDKESSKEKAKEDKKSCQNCELPGGPLTSGNNNNNSAKNNNSSNTFSSSSSTSSSFKEEDSQSRESGVLTPSIKMADVIKMEVKHSPIDASPKTPPVEALAEPSLGSLTPSTSSPPHPSPAAYRHPSPSPAALQATPAPTVAVGVRRNFKNTPYRTDYPSRAYTASQGRFPGQPTQIRHQYTSSSIQNDYRRTNGLHNPVTTPRTQQMQSSNRYYQGYNFYYQPQQQQQQQQDGTATYYTQAQLQQQQQQQQQHQRTYQAQYEEGYHNQQQVQGNGPYYNPNSGYYAQHQQQQQPQVSGEAIGQFYDNAGNYNAHHQQQYQKGSTYYSAADLMQGGEASNSHYVSSPDTFPAAATATAVSTSLQPQQQQLPAQATEHAQNFVQFPAATNAFYEQAGASTSTNPPVVAAPAVAASSNSMASENSNSSSEFNFFSTLANDFAPEYYQLS
>CAB3369104.1 Cloeon dipterum 10068 Pb grouping
MCLELGIMFPEMVENPPDLQENGLPRRLRTAYTNTQLLELEKEFHFNKYLCRPRRIEIAASLDLTERQVKVWFQNRRMKHKRQTVGKGEDDKESSKEKAKEDKKSCQNCELPGGPLTSGNNNNNSAKNNNSSNTFSSSSSTSSSFKEEDSQSRESGVLTPSIKMADVIKMEVKHSPIDASPKTPPVEALAEPSLGSLTPSTSSPPHPSPAAYRHPSPSPAALQATPAPTVAVGVRRNFKNTPYRTDYPSRAYTASQGRFPGQPTQIRHQYTSSSIQNDYRRTNGLHNPVTTPRTQQMQSSNRYYQGYNFYYQPQQQQQQQQDGTATYYTQAQLQQQQQQQQQHQRTYQAQYEEGYHNQQQVQGNGPYYNPNSGYYAQHQQQQQPQVSGEAIGQFYDNAGNYNAHHQQQYQKGSTYYSAADLMQGGEASNSHYVSSPDTFPAAATATAVSTSLQPQQQQLPAQATEHAQNFVQFPAATNAFYEQAGASTSTNPPVVAAPAVAASSNSMASENSNSSSEFNFFSTLANDFAPEYYQLS
>CAB3369100.1 Putative dfd Cloeon dipterum
MQQDASAMNSVYLNSYPAAAADPKFPPPEADYGQGPFMSATPDYFHQNSYAEHYVAPVPAGAAPPAPYQQYHHHHQSPYYPIHAAPQQHLYHVPPAAPAPPHLAPTVLSGGGGGDASPHVVQHASPAESPSTTADQHSMLDYPGDDSSGEMEDDDEESGDDGGDRVIYPWMKKIHVAGVAIGQFQPGMEPKRQRTAYTRHQILELEKEFHFNRYLTRRRRIEIAHSLNLSERQIKIWFQNRRMKWKKDNKLPNTKNVRRKNANGQPSPPKSRAKRGRSNNNVDGSSNLNDPLSQLGAMNPGDRQPQLHLSSATIDHQVTPLTPQSCHLQPPPLKQDFNLTPL
>CAB3369099.1 alternative dfd Cloeon dipterum
MQQDASAMNSVYLNSYPAAAADPKFPPPEADYGQGPFMSATPDYFHQNSYAEHYVAPVPAGAAPPAPYQQYHHHHQSPYYPIHAAPQQHLYHVPPAAPAPPHLAPTVLSGGGGGDASPHVVQHASPAESPSTTADQHSMLDYPGDDSSGEMEDDDEESGDDGGDRVIYPWMKKIHVAGVGKPRTIGQFQPGMEPKRQRTAYTRHQILELEKEFHFNRYLTRRRRIEIAHSLNLSERQIKIWFQNRRMKWKKDNKLPNTKNVRRKNANGQPSPPKSRAKRGRSNNNVDGSSNLNDPLSQLGAMNPGDRQPQLHLSSATIDHQVTPLTPQSCHLQPPPLKQDFNLTPL
>CAB3369098.1 Cloeon dipterum 10062 dfd grouping
MQQDASAMNSVYLNSYPAAAADPKFPPPEADYGQGPFMSATPDYFHQNSYAEHYVAPVPAGAAPPAPYQQYHHHHQSPYYPIHAAPQQHLYHVPPAAPAPPHLAPTVLSGGGGGDASPHVVQHASPAESPSTTADQHSMLDYPGDDSSGEMEDDDEESGDDGGDRVIYPWMKKIHVAGVAIGQFQPGMEPKRQRTAYTRHQILELEKEFHFNRYLTRRRRIEIAHSLNLSERQIKIWFQNRRMKWKKDNKLPNTKNVRRKNANGQPSPPKSRAKRGRSNNNVDGSSNLNDPLSQLGAMNPGDRQPQLHLSSATIDHQCHLSDWTLCGHVDVILVRGCRV
>CAB3372600.1 Putative scr-ftz chimera Cloeon dipterum
MISTQQSYFDSASQGTHFSYQHQSRNVPLVGTESSIQYQLAQPISYQELIGQHQVNAQMQKKILPPSNLERTEIVPPNTSSDDSNWELKEYQRCYTSAQHNTTQQRVPASTMDDIFLETDSEAAMDNCEGRQQYPWMKSCDGSEASKRTRQTYTRHQTLELEKEFHYNRYVTRNRRLEIARTLQLTERQIKICSSAGSTWIRSTMSSYQFVNSLANCYVGGQQQRGAGTAGPAAPGQQDQTALAAVAAVHAAANQDYYGGGYPGAANCYSPQVSPHYGPYAPAAASTPQTHPAMTQGGNAADYNPQLAAAAAHQRLTAATSLQSNTSPGAPTPPSATPVSSCKYADSTASSPQDLSTSSGTTPNPQTSRSPTDPAAAASAVAAGQQSSASSTGSNNNSGSGGKSSGNPPHIYPWMKRVHLGQSTVNANGETKRQRTSYTRYQTLELEKEFHFNRYLTRRRRIEIAHALCLTERQIKIWFQNRRMKWKKEHKMANMHLASLQDEAMCYQMGPSMHRGLYACGGPYG
>CAB3372602.1 Putative antp Cloeon dipterum
MSSYFANSYIPDLRNGTPDHYATTAHQGAQVNSDPSCDPSLRQGIPNHYGGPPAAGQPPPGMPYPRFPPYDRLDIRAAGYYGTQTGQTAQNGAVGLLVDNTNAGYRPNSPTMGGAHMPQQTTPVQYSSCKLQANAAHMGQHHMAQQAHMVQYNNVAQQPQQIPHQVHQPPHNNQLQHPPQQHTPPQQQTNNSSANLPSPLYPWMRSQFERKRGRQTYTRYQTLELEKEFHFNRYLTRRRRIEIAHALCLTERQIKIWFQNRRMKWKKENKSKSDSGSQHDGMDATPPDSPQ
>CAB3372603.1 Cloeon dipterum alternative antp
MSSYFANSYIPDLRNGTPDHYATTAHQGAQVNSDPSCDPSLRQGIPNHYGGPPAAGQPPPGMPYPRFPPYDRLDIRAAGYYGTQTGQTAQNGAVGLLVDNTNAGYRPNSPTMGGAHMPQQTTPVQYSSCKLQANAAHMGQHHMAQQAHMVQYNNVAQQPQQIPHQVHQPPHNNQLQHPPQQHTPPQQQTNNSSANLPSPLYPWMRSQFGKFERKRGRQTYTRYQTLELEKEFHFNRYLTRRRRIEIAHALCLTERQIKIWFQNRRMKWKKENKSKSDSGSQHDGMDATPPDSPQ
>CAB3372607.1 Putative ubx Cloeon dipterum
MMNSYFEQGSFYGAQGSEQPYRFPLSLGMSPYAQHHHQSRPQDSPYDASAAAAAAAAVASCKLYSSQMQSAAETAYKSAADAKTSSNSSSDQQNGYVAALAAATATSKSDIAAWPTASGVPVRPAACTPDRYSSGAGGANGLSDHPAVTTSPGAHRPLNWNNCSLNTSAAAVSQQASQLQQSSNHTFYPWMAIAGTGANGLRRRGRQTYTRYQTLELEKEFHTNHYLTRRRRIEMAHALCLTERQIKIWFQNRRMKLKKEIQAIKELNEQEKQAQAQKAAAAAAAAQAQHAGGDGGHN
>CAB3366371.1 Putative abda Cloeon dipterum
MTSKFIDTMLPKYSGQDTSSYTQSASHHARMYPYVSMGTHQQAAAAAAAFNAAAAASSTMVPFSTSLAAAAASVSDSDKSCRYSNPATGLSAADSMVNYTLGHQNGSAAPSSMAAAAQFYHQTAAAASDPANPLTTACTQASGQPLPDIPRYPWMSITDWMSPFDRVVCGPYDGLGSPNGCPRRRGRQTYTRFQTLELEKEFHFNHYLTRRRRIEIAHALCLTERQIKIWFQNRRMKLKKELRAVKEINEQARREREEQERIKSQQQQQHEKAAKQHAEQLHQATKLAMDKALMGGDLIKGVGKAS
>CAB3366369.1 Cloeon dipterum alternative abdA
MTSKFIDTMLPKYSGQDTSSYTQSASHHARMYPYVSMGTHQQAAAAAAAFNAAAAASSTMVPFSTSLAAAAASVSDSDKSCRYSNPATGLSAADSMVNYTLGHQNGSAAPSSMAAAAQFYHQTAAAASDPANPLTTACTQASGQPLPDIPRYPWMSITDSLFGSLDWMSPFDRVVCGPYDGLGSPNGCPRRRGRQTYTRFQTLELEKEFHFNHYLTRRRRIEIAHALCLTERQIKIWFQNRRMKLKKELRAVKEINEQARREREEQERIKSQQQQQHEKAAKQHAEQLHQATKLAMDKALMGGDLIKGVGKAS
>CAB3366370.1 Cloeon dipterum 07337 abdA grouping
MTSKFIDTMLPKYSGQDTSSYTQSASHHARMYPYVSMGTHQQAAAAAAAFNAAAAASSTMVPFSTSLAAAAASVSDSDKSCRYSNPATGLSAADSMVNYTLGHQNGSAAPSSMAAAAQFYHQTAAAASDPANPLTTACTQASGQPLPDIPRYPWMSITDWMSPFDRVVCGPNGCPRRRGRQTYTRFQTLELEKEFHFNHYLTRRRRIEIAHALCLTERQIKIWFQNRRMKLKKELRAVKEINEQARREREEQERIKSQQQQQHEKAAKQHAEQLHQATKLAMDKALMGGDLIKGVGKAS
>CAB3384558.1 Putative abdb Cloeon dipterum
MTRLPGLFGGDRASADRSKAAVSAALSSFWPPNEYKYSPGHAAGMAGADQSAFAAQTWHYSPYATRVPHHHVDQGTYLQAAAAAAAAEDRGRAAMDSFPHDTYGLRNYAGSDPATPYPPPPGVLGGSNSLEWAGNVTVRKKRKPYSKFQTLELEKEFLFNAYVSKQKRWELARNLNLTERQVKIWFQNRRMKNKKNSQRQAAQQNNSSNHHGHASKGHHQ
